# Supplementary material for: Functional Yogurt Fortified with Honey Produced by Feeding Bees Natural Plant Extracts for Controlling Human Blood Sugar Level
Source: Plants (Basel). 2022 May 24;11(11):1391. doi: 10.3390/plants11111391 (PMC9182764; doi:10.3390/plants11111391)
Supplement: Supplementary file 1 [file plants-11-01391-s001.zip]

Archive with 1 entries (1 files):
- plants-1717331-supplementary.pdf
